# Supplementary material for: Molecular Epidemiology of Travel-Associated and Locally Acquired Dengue Virus Infections in Catalonia, Spain, 2019
Source: Viruses. 2025 Apr 26;17(5):621. doi: 10.3390/v17050621 (PMC12115671; doi:10.3390/v17050621)
Supplement: Supplementary file 1 [file viruses-17-00621-s001.zip]

Archive with 1 entries (1 files):
- viruses-3560675-supplementary.pdf
